# Supplementary material for: Cloning expression and immunogenicity analysis of inhibin gene in Ye Mule Aries sheep
Source: PeerJ. 2019 Sep 25;7:e7761. doi: 10.7717/peerj.7761 (PMC6765352; doi:10.7717/peerj.7761)
Supplement: Supplemental Information 1 — The original data in the table were the changes of INH antibody and FSH in serum 10 and 20 days after immunization with INH gene plasmid, and the data were analyzed by SAS9.2 software. [file peerj-07-7761-s011.xlsx]

## Sheet: Sheet1
FSH
0d		10d		20d
Immunization group	negative control	Immunization group	negative control	Immunization group	negative control			FSH
1.1	0.84	2.35	1.47	3.11	1.24			Variable	N	Mean	std	Cv	Max	Min
1.52	1.85	1.81	1.39	2.47	1.62			X1	8	1.32	0.455726	34.5247	1.86	0.35
1.68	0.82	1.2	1.32	2.07	1.47			X2	8	1.40125	0.407867	29.1074	1.85	0.82
1.36	1.17	1.54	1.37	2.64	1.38			X3	8	1.67625	0.387665	23.1269	2.35	1.2
0.35	1.59	2.11	0.97	2.79	1.1			X4	8	1.3875	0.228332	16.4564	1.72	0.97
1.36	1.55	1.39	1.72	3.09	1.31			X5	8	2.68375	0.344256	12.8274	3.11	2.07
1.33	1.81	1.56	1.61	2.8	1.25			X6	8	1.35	0.160713	11.9046	1.62	1.1
1.86	1.58	1.45	1.25	2.5	1.43
1.32	1.4	1.68	1.39	2.68	1.35
INH
0d		10d		20d
Immunization group	negative control	Immunization group	negative control	Immunization group	negative control			INH
0.088	0.09	0.76	0.11	1.35	0.16			Variable	N	Mean	std	Cv	Max	Min
0.092	0.091	0.74	0.12	1.13	0.1			x1	8	0.09	0.0024495	2.72166	0.093	0.087
0.088	0.091	0.58	0.08	1.41	0.08			x2	8	0.09025	0.001165	1.29082	0.092	0.088
0.092	0.09	0.56	0.07	1.24	0.13			x3	8	0.7525	0.147042	19.5405	0.97	0.56
0.087	0.09	0.76	0.09	1.15	0.13			x4	8	0.09	0.0169031	18.7812	0.12	0.07
0.093	0.088	0.97	0.08	1.3	0.07			x5	8	1.24	0.106329	10.0234	1.41	1.05
0.092	0.09	0.71	0.09	1.12	0.13			x6	8	0.11125	0.0309089	27.7832	0.16	0.07
0.088	0.092	0.94	0.08	1.24	0.09
0.09	0.09025	0.751375	0.09	1.2425	0.11075

## Sheet: Sheet2
	x1 8
